# Supplementary material for: Health Impacts of the COVID-19 Lockdown Measure in a Low Socio-Economic Setting: A Cross-Sectional Study on Reunion Island
Source: Int J Environ Res Public Health. 2022 Oct 26;19(21):13932. doi: 10.3390/ijerph192113932 (PMC9657094; doi:10.3390/ijerph192113932)
Supplement: Supplementary file 1 [file ijerph-19-13932-s001.zip]

Archive with 2 entries (2 files):
- Supplementary-Materials-R2.pdf
- Suppl-Materials-Study-Questionnaire.pdf
